# Supplementary material for: Sceptic: pseudotime analysis for time-series single-cell sequencing and imaging data
Source: Genome Biol. 2025 Jul 17;26:209. doi: 10.1186/s13059-025-03679-3 (PMC12273354; doi:10.1186/s13059-025-03679-3)
Supplement: Supplementary file 2 — Additional file 2. Supplementary Table S1. [file 13059_2025_3679_MOESM2_ESM.xlsx]

## Sheet: Sheet0
MGI Gene/Marker ID	Gene	Name	GO ID	Term	Code
MGI:2442190	Camk1d	calcium/calmodulin-dependent protein kinase ID	GO:0005524	ATP binding	IEA
MGI:2442190	Camk1d	calcium/calmodulin-dependent protein kinase ID	GO:0004683	calcium/calmodulin-dependent protein kinase activity	IBA
MGI:2442190	Camk1d	calcium/calmodulin-dependent protein kinase ID	GO:0004683	calcium/calmodulin-dependent protein kinase activity	ISO
MGI:2442190	Camk1d	calcium/calmodulin-dependent protein kinase ID	GO:0005516	calmodulin binding	IBA
MGI:2442190	Camk1d	calcium/calmodulin-dependent protein kinase ID	GO:0005516	calmodulin binding	IEA
MGI:2442190	Camk1d	calcium/calmodulin-dependent protein kinase ID	GO:0005737	cytoplasm	IBA
MGI:2442190	Camk1d	calcium/calmodulin-dependent protein kinase ID	GO:0005737	cytoplasm	ISO
MGI:2442190	Camk1d	calcium/calmodulin-dependent protein kinase ID	GO:0005737	cytoplasm	ISS
MGI:2442190	Camk1d	calcium/calmodulin-dependent protein kinase ID	GO:0006954	inflammatory response	IEA
MGI:2442190	Camk1d	calcium/calmodulin-dependent protein kinase ID	GO:0043066	negative regulation of apoptotic process	IDA
MGI:2442190	Camk1d	calcium/calmodulin-dependent protein kinase ID	GO:0007399	nervous system development	IEA
MGI:2442190	Camk1d	calcium/calmodulin-dependent protein kinase ID	GO:0005634	nucleus	ISO
MGI:2442190	Camk1d	calcium/calmodulin-dependent protein kinase ID	GO:0005634	nucleus	ISS
MGI:2442190	Camk1d	calcium/calmodulin-dependent protein kinase ID	GO:0043065	positive regulation of apoptotic process	IDA
MGI:2442190	Camk1d	calcium/calmodulin-dependent protein kinase ID	GO:0032793	positive regulation of CREB transcription factor activity	ISO
MGI:2442190	Camk1d	calcium/calmodulin-dependent protein kinase ID	GO:0032793	positive regulation of CREB transcription factor activity	ISS
MGI:2442190	Camk1d	calcium/calmodulin-dependent protein kinase ID	GO:0010976	positive regulation of neuron projection development	IMP
MGI:2442190	Camk1d	calcium/calmodulin-dependent protein kinase ID	GO:0090023	positive regulation of neutrophil chemotaxis	IMP
MGI:2442190	Camk1d	calcium/calmodulin-dependent protein kinase ID	GO:0050766	positive regulation of phagocytosis	ISO
MGI:2442190	Camk1d	calcium/calmodulin-dependent protein kinase ID	GO:0050766	positive regulation of phagocytosis	ISS
MGI:2442190	Camk1d	calcium/calmodulin-dependent protein kinase ID	GO:0060267	positive regulation of respiratory burst	ISO
MGI:2442190	Camk1d	calcium/calmodulin-dependent protein kinase ID	GO:0060267	positive regulation of respiratory burst	ISS
MGI:2442190	Camk1d	calcium/calmodulin-dependent protein kinase ID	GO:0106310	protein serine kinase activity	IEA
MGI:2442190	Camk1d	calcium/calmodulin-dependent protein kinase ID	GO:0050773	regulation of dendrite development	ISO
MGI:2442190	Camk1d	calcium/calmodulin-dependent protein kinase ID	GO:0050773	regulation of dendrite development	ISS
MGI:2442190	Camk1d	calcium/calmodulin-dependent protein kinase ID	GO:0071622	regulation of granulocyte chemotaxis	IBA
MGI:2442190	Camk1d	calcium/calmodulin-dependent protein kinase ID	GO:0071622	regulation of granulocyte chemotaxis	ISO
MGI:2442190	Camk1d	calcium/calmodulin-dependent protein kinase ID	GO:0071622	regulation of granulocyte chemotaxis	ISS
MGI:2442190	Camk1d	calcium/calmodulin-dependent protein kinase ID	GO:0010975	regulation of neuron projection development	IBA
MGI:2442190	Camk1d	calcium/calmodulin-dependent protein kinase ID	GO:0007165	signal transduction	IBA
MGI:1196224	Cdk8	cyclin dependent kinase 8	GO:0005524	ATP binding	IEA
MGI:1196224	Cdk8	cyclin dependent kinase 8	GO:1990508	CKM complex	IEA
MGI:1196224	Cdk8	cyclin dependent kinase 8	GO:1990508	CKM complex	ISO
MGI:1196224	Cdk8	cyclin dependent kinase 8	GO:0000307	cyclin-dependent protein kinase holoenzyme complex	ISO
MGI:1196224	Cdk8	cyclin dependent kinase 8	GO:0004693	cyclin-dependent protein serine/threonine kinase activity	IEA
MGI:1196224	Cdk8	cyclin dependent kinase 8	GO:0016592	mediator complex	IDA
MGI:1196224	Cdk8	cyclin dependent kinase 8	GO:0016592	mediator complex	ISO
MGI:1196224	Cdk8	cyclin dependent kinase 8	GO:0090209	negative regulation of triglyceride metabolic process	IEA
MGI:1196224	Cdk8	cyclin dependent kinase 8	GO:0005730	nucleolus	ISO
MGI:1196224	Cdk8	cyclin dependent kinase 8	GO:0005634	nucleus	IBA
MGI:1196224	Cdk8	cyclin dependent kinase 8	GO:0005634	nucleus	ISO
MGI:1196224	Cdk8	cyclin dependent kinase 8	GO:0045944	positive regulation of transcription by RNA polymerase II	IEA
MGI:1196224	Cdk8	cyclin dependent kinase 8	GO:0045944	positive regulation of transcription by RNA polymerase II	ISO
MGI:1196224	Cdk8	cyclin dependent kinase 8	GO:0005515	protein binding	IPI
MGI:1196224	Cdk8	cyclin dependent kinase 8	GO:0032991	protein-containing complex	ISO
MGI:1196224	Cdk8	cyclin dependent kinase 8	GO:0004672	protein kinase activity	ISO
MGI:1196224	Cdk8	cyclin dependent kinase 8	GO:0004672	protein kinase activity	ISS
MGI:1196224	Cdk8	cyclin dependent kinase 8	GO:0106310	protein serine kinase activity	IEA
MGI:1196224	Cdk8	cyclin dependent kinase 8	GO:0004674	protein serine/threonine kinase activity	IBA
MGI:1196224	Cdk8	cyclin dependent kinase 8	GO:0016567	protein ubiquitination	IEA
MGI:1196224	Cdk8	cyclin dependent kinase 8	GO:0051726	regulation of cell cycle	IEA
MGI:1196224	Cdk8	cyclin dependent kinase 8	GO:0140834	RNA polymerase II CTD heptapeptide repeat S2 kinase activity	IEA
MGI:1196224	Cdk8	cyclin dependent kinase 8	GO:0140836	RNA polymerase II CTD heptapeptide repeat S5 kinase activity	IEA
MGI:1196224	Cdk8	cyclin dependent kinase 8	GO:0140837	RNA polymerase II CTD heptapeptide repeat S7 kinase activity	IEA
MGI:1196224	Cdk8	cyclin dependent kinase 8	GO:0140835	RNA polymerase II CTD heptapeptide repeat T4 kinase activity	IEA
MGI:1196224	Cdk8	cyclin dependent kinase 8	GO:0140833	RNA polymerase II CTD heptapeptide repeat Y1 kinase activity	IEA
MGI:1196224	Cdk8	cyclin dependent kinase 8	GO:0000151	ubiquitin ligase complex	IEA
MGI:1196224	Cdk8	cyclin dependent kinase 8	GO:0061630	ubiquitin protein ligase activity	IEA
MGI:97301	Nedd8	neural precursor cell expressed, developmentally down-regulated gene 8	GO:0005737	cytoplasm	IBA
MGI:97301	Nedd8	neural precursor cell expressed, developmentally down-regulated gene 8	GO:0005829	cytosol	IEA
MGI:97301	Nedd8	neural precursor cell expressed, developmentally down-regulated gene 8	GO:0005829	cytosol	ISO
MGI:97301	Nedd8	neural precursor cell expressed, developmentally down-regulated gene 8	GO:0098978	glutamatergic synapse	EXP
MGI:97301	Nedd8	neural precursor cell expressed, developmentally down-regulated gene 8	GO:0098978	glutamatergic synapse	IDA
MGI:97301	Nedd8	neural precursor cell expressed, developmentally down-regulated gene 8	GO:0098978	glutamatergic synapse	IMP
MGI:97301	Nedd8	neural precursor cell expressed, developmentally down-regulated gene 8	GO:0019941	modification-dependent protein catabolic process	IBA
MGI:97301	Nedd8	neural precursor cell expressed, developmentally down-regulated gene 8	GO:0005654	nucleoplasm	IEA
MGI:97301	Nedd8	neural precursor cell expressed, developmentally down-regulated gene 8	GO:0005654	nucleoplasm	ISO
MGI:97301	Nedd8	neural precursor cell expressed, developmentally down-regulated gene 8	GO:0005634	nucleus	IBA
MGI:97301	Nedd8	neural precursor cell expressed, developmentally down-regulated gene 8	GO:0005634	nucleus	IDA
MGI:97301	Nedd8	neural precursor cell expressed, developmentally down-regulated gene 8	GO:0005634	nucleus	ISO
MGI:97301	Nedd8	neural precursor cell expressed, developmentally down-regulated gene 8	GO:0005515	protein binding	IPI
MGI:97301	Nedd8	neural precursor cell expressed, developmentally down-regulated gene 8	GO:0008104	protein localization	IDA
MGI:97301	Nedd8	neural precursor cell expressed, developmentally down-regulated gene 8	GO:0045116	protein neddylation	IBA
MGI:97301	Nedd8	neural precursor cell expressed, developmentally down-regulated gene 8	GO:0045116	protein neddylation	ISO
MGI:97301	Nedd8	neural precursor cell expressed, developmentally down-regulated gene 8	GO:0045116	protein neddylation	ISS
MGI:97301	Nedd8	neural precursor cell expressed, developmentally down-regulated gene 8	GO:0031386	protein tag activity	IBA
MGI:97301	Nedd8	neural precursor cell expressed, developmentally down-regulated gene 8	GO:0150052	regulation of postsynapse assembly	EXP
MGI:97301	Nedd8	neural precursor cell expressed, developmentally down-regulated gene 8	GO:0150052	regulation of postsynapse assembly	IDA
MGI:97301	Nedd8	neural precursor cell expressed, developmentally down-regulated gene 8	GO:0150052	regulation of postsynapse assembly	IMP
MGI:97301	Nedd8	neural precursor cell expressed, developmentally down-regulated gene 8	GO:0030162	regulation of proteolysis	IBA
MGI:97301	Nedd8	neural precursor cell expressed, developmentally down-regulated gene 8	GO:0006357	regulation of transcription by RNA polymerase II	IDA
MGI:97301	Nedd8	neural precursor cell expressed, developmentally down-regulated gene 8	GO:0031625	ubiquitin protein ligase binding	IBA
MGI:97301	Nedd8	neural precursor cell expressed, developmentally down-regulated gene 8	GO:0031625	ubiquitin protein ligase binding	IEA
MGI:97301	Nedd8	neural precursor cell expressed, developmentally down-regulated gene 8	GO:0031625	ubiquitin protein ligase binding	ISO
MGI:1919539	Malat1	metastasis associated lung adenocarcinoma transcript 1 (non-coding RNA)	GO:0097441	basal dendrite	IDA
MGI:1919539	Malat1	metastasis associated lung adenocarcinoma transcript 1 (non-coding RNA)	GO:0016604	nuclear body	IDA
MGI:1919539	Malat1	metastasis associated lung adenocarcinoma transcript 1 (non-coding RNA)	GO:0016607	nuclear speck	IDA
MGI:1919539	Malat1	metastasis associated lung adenocarcinoma transcript 1 (non-coding RNA)	GO:0016607	nuclear speck	ISO
MGI:1919539	Malat1	metastasis associated lung adenocarcinoma transcript 1 (non-coding RNA)	GO:0005634	nucleus	IDA
MGI:1919539	Malat1	metastasis associated lung adenocarcinoma transcript 1 (non-coding RNA)	GO:2000288	positive regulation of myoblast proliferation	IMP
MGI:1919539	Malat1	metastasis associated lung adenocarcinoma transcript 1 (non-coding RNA)	GO:0005515	protein binding	IPI
MGI:1919539	Malat1	metastasis associated lung adenocarcinoma transcript 1 (non-coding RNA)	GO:0044877	protein-containing complex binding	IDA
MGI:1919539	Malat1	metastasis associated lung adenocarcinoma transcript 1 (non-coding RNA)	GO:0000381	regulation of alternative mRNA splicing, via spliceosome	IMP
MGI:1919539	Malat1	metastasis associated lung adenocarcinoma transcript 1 (non-coding RNA)	GO:0050807	regulation of synapse organization	IMP
MGI:1353471	Airn	antisense Igf2r RNA	GO:0141068	autosome genomic imprinting	IMP
MGI:1353471	Airn	antisense Igf2r RNA	GO:0003674	molecular_function	ND
MGI:1353471	Airn	antisense Igf2r RNA	GO:0000228	nuclear chromosome	IDA
MGI:1353471	Airn	antisense Igf2r RNA	GO:0071168	protein localization to chromatin	IMP
MGI:1353471	Airn	antisense Igf2r RNA	GO:0031048	regulatory ncRNA-mediated heterochromatin formation	IMP
MGI:104903	Gpc3	glypican 3	GO:0009887	animal organ morphogenesis	IMP
MGI:104903	Gpc3	glypican 3	GO:0009948	anterior/posterior axis specification	IGI
MGI:104903	Gpc3	glypican 3	GO:0010171	body morphogenesis	IMP
MGI:104903	Gpc3	glypican 3	GO:0030282	bone mineralization	IMP
MGI:104903	Gpc3	glypican 3	GO:0001658	branching involved in ureteric bud morphogenesis	IGI
MGI:104903	Gpc3	glypican 3	GO:0060070	canonical Wnt signaling pathway	IMP
MGI:104903	Gpc3	glypican 3	GO:0016477	cell migration	IBA
MGI:104903	Gpc3	glypican 3	GO:0042074	cell migration involved in gastrulation	ISS
MGI:104903	Gpc3	glypican 3	GO:0072111	cell proliferation involved in kidney development	IMP
MGI:104903	Gpc3	glypican 3	GO:0072203	cell proliferation involved in metanephros development	IMP
MGI:104903	Gpc3	glypican 3	GO:0009986	cell surface	IBA
MGI:104903	Gpc3	glypican 3	GO:0062023	collagen-containing extracellular matrix	IEA
MGI:104903	Gpc3	glypican 3	GO:0060976	coronary vasculature development	IMP
MGI:104903	Gpc3	glypican 3	GO:0035116	embryonic hindlimb morphogenesis	IGI
MGI:104903	Gpc3	glypican 3	GO:0050673	epithelial cell proliferation	IMP
MGI:104903	Gpc3	glypican 3	GO:0040007	growth	IMP
MGI:104903	Gpc3	glypican 3	GO:0001822	kidney development	IMP
MGI:104903	Gpc3	glypican 3	GO:0030324	lung development	IMP
MGI:104903	Gpc3	glypican 3	GO:0005764	lysosome	IDA
MGI:104903	Gpc3	glypican 3	GO:0072138	mesenchymal cell proliferation involved in ureteric bud development	IMP
MGI:104903	Gpc3	glypican 3	GO:0072180	mesonephric duct morphogenesis	IMP
MGI:104903	Gpc3	glypican 3	GO:0090090	negative regulation of canonical Wnt signaling pathway	IMP
MGI:104903	Gpc3	glypican 3	GO:0090090	negative regulation of canonical Wnt signaling pathway	ISO
MGI:104903	Gpc3	glypican 3	GO:0008285	negative regulation of cell population proliferation	IGI
MGI:104903	Gpc3	glypican 3	GO:0050680	negative regulation of epithelial cell proliferation	IMP
MGI:104903	Gpc3	glypican 3	GO:0045926	negative regulation of growth	IMP
MGI:104903	Gpc3	glypican 3	GO:0045879	negative regulation of smoothened signaling pathway	IGI
MGI:104903	Gpc3	glypican 3	GO:0045879	negative regulation of smoothened signaling pathway	IMP
MGI:104903	Gpc3	glypican 3	GO:0030316	osteoclast differentiation	IMP
MGI:104903	Gpc3	glypican 3	GO:0060422	peptidyl-dipeptidase inhibitor activity	ISO
MGI:104903	Gpc3	glypican 3	GO:0060422	peptidyl-dipeptidase inhibitor activity	ISS
MGI:104903	Gpc3	glypican 3	GO:0005886	plasma membrane	IBA
MGI:104903	Gpc3	glypican 3	GO:0005886	plasma membrane	IDA
MGI:104903	Gpc3	glypican 3	GO:0005886	plasma membrane	IMP
MGI:104903	Gpc3	glypican 3	GO:0005886	plasma membrane	ISO
MGI:104903	Gpc3	glypican 3	GO:0005886	plasma membrane	ISS
MGI:104903	Gpc3	glypican 3	GO:0030513	positive regulation of BMP signaling pathway	IMP
MGI:104903	Gpc3	glypican 3	GO:0090263	positive regulation of canonical Wnt signaling pathway	IBA
MGI:104903	Gpc3	glypican 3	GO:0090263	positive regulation of canonical Wnt signaling pathway	ISO
MGI:104903	Gpc3	glypican 3	GO:0090263	positive regulation of canonical Wnt signaling pathway	ISS
MGI:104903	Gpc3	glypican 3	GO:0046326	positive regulation of D-glucose import	IDA
MGI:104903	Gpc3	glypican 3	GO:0045807	positive regulation of endocytosis	IDA
MGI:104903	Gpc3	glypican 3	GO:0045732	positive regulation of protein catabolic process	IDA
MGI:104903	Gpc3	glypican 3	GO:0045880	positive regulation of smoothened signaling pathway	IMP
MGI:104903	Gpc3	glypican 3	GO:2000096	positive regulation of Wnt signaling pathway, planar cell polarity pathway	IMP
MGI:104903	Gpc3	glypican 3	GO:2000096	positive regulation of Wnt signaling pathway, planar cell polarity pathway	ISO
MGI:104903	Gpc3	glypican 3	GO:0005515	protein binding	IPI
MGI:104903	Gpc3	glypican 3	GO:0060828	regulation of canonical Wnt signaling pathway	ISO
MGI:104903	Gpc3	glypican 3	GO:0060828	regulation of canonical Wnt signaling pathway	ISS
MGI:104903	Gpc3	glypican 3	GO:0040008	regulation of growth	IGI
MGI:104903	Gpc3	glypican 3	GO:0040008	regulation of growth	IMP
MGI:104903	Gpc3	glypican 3	GO:2000050	regulation of non-canonical Wnt signaling pathway	ISO
MGI:104903	Gpc3	glypican 3	GO:2000050	regulation of non-canonical Wnt signaling pathway	ISS
MGI:104903	Gpc3	glypican 3	GO:1905475	regulation of protein localization to membrane	IBA
MGI:104903	Gpc3	glypican 3	GO:0009617	response to bacterium	IEP
MGI:104903	Gpc3	glypican 3	GO:0098552	side of membrane	IEA
MGI:104903	Gpc3	glypican 3	GO:0007224	smoothened signaling pathway	IMP
MGI:104903	Gpc3	glypican 3	GO:0060071	Wnt signaling pathway, planar cell polarity pathway	IMP
MGI:1202886	Meg3	maternally expressed 3	GO:0006325	chromatin organization	IDA
MGI:1202886	Meg3	maternally expressed 3	GO:0008340	determination of adult lifespan	IMP
MGI:1202886	Meg3	maternally expressed 3	GO:0044726	epigenetic programing of female pronucleus	IMP
MGI:1202886	Meg3	maternally expressed 3	GO:0071514	genomic imprinting	IDA
MGI:1202886	Meg3	maternally expressed 3	GO:0071514	genomic imprinting	IMP
MGI:1202886	Meg3	maternally expressed 3	GO:0001701	in utero embryonic development	IMP
MGI:1202886	Meg3	maternally expressed 3	GO:0001889	liver development	IMP
MGI:1202886	Meg3	maternally expressed 3	GO:0048286	lung alveolus development	IMP
MGI:1202886	Meg3	maternally expressed 3	GO:0035264	multicellular organism growth	IMP
MGI:1202886	Meg3	maternally expressed 3	GO:0005634	nucleus	IDA
MGI:1202886	Meg3	maternally expressed 3	GO:0009791	post-embryonic development	IMP
MGI:1202886	Meg3	maternally expressed 3	GO:0007519	skeletal muscle tissue development	IMP
MGI:107222	Rn18s-rs5	18s RNA, related sequence 5	GO:0008150	biological_process	ND
MGI:107222	Rn18s-rs5	18s RNA, related sequence 5	GO:0005575	cellular_component	ND
MGI:107222	Rn18s-rs5	18s RNA, related sequence 5	GO:0003674	molecular_function	ND
MGI:1096391	Nrxn1	neurexin I	GO:0033130	acetylcholine receptor binding	IDA
MGI:1096391	Nrxn1	neurexin I	GO:0030534	adult behavior	IMP
MGI:1096391	Nrxn1	neurexin I	GO:0030534	adult behavior	ISO
MGI:1096391	Nrxn1	neurexin I	GO:0098990	AMPA selective glutamate receptor signaling pathway	IDA
MGI:1096391	Nrxn1	neurexin I	GO:0001525	angiogenesis	IEA
MGI:1096391	Nrxn1	neurexin I	GO:0044295	axonal growth cone	IDA
MGI:1096391	Nrxn1	neurexin I	GO:0005246	calcium channel regulator activity	IGI
MGI:1096391	Nrxn1	neurexin I	GO:0016339	calcium-dependent cell-cell adhesion via plasma membrane cell adhesion molecules	IDA
MGI:1096391	Nrxn1	neurexin I	GO:0016339	calcium-dependent cell-cell adhesion via plasma membrane cell adhesion molecules	NAS
MGI:1096391	Nrxn1	neurexin I	GO:0048306	calcium-dependent protein binding	IDA
MGI:1096391	Nrxn1	neurexin I	GO:0005509	calcium ion binding	ISO
MGI:1096391	Nrxn1	neurexin I	GO:0005509	calcium ion binding	ISS
MGI:1096391	Nrxn1	neurexin I	GO:0050839	cell adhesion molecule binding	IPI
MGI:1096391	Nrxn1	neurexin I	GO:0050839	cell adhesion molecule binding	ISO
MGI:1096391	Nrxn1	neurexin I	GO:0090125	cell-cell adhesion involved in synapse maturation	NAS
MGI:1096391	Nrxn1	neurexin I	GO:0042995	cell projection	IEA
MGI:1096391	Nrxn1	neurexin I	GO:0009986	cell surface	IDA
MGI:1096391	Nrxn1	neurexin I	GO:0009986	cell surface	ISO
MGI:1096391	Nrxn1	neurexin I	GO:0009986	cell surface	ISS
MGI:1096391	Nrxn1	neurexin I	GO:0071277	cellular response to calcium ion	ISO
MGI:1096391	Nrxn1	neurexin I	GO:0021707	cerebellar granule cell differentiation	IGI
MGI:1096391	Nrxn1	neurexin I	GO:0007268	chemical synaptic transmission	IGI
MGI:1096391	Nrxn1	neurexin I	GO:0030139	endocytic vesicle	ISO
MGI:1096391	Nrxn1	neurexin I	GO:0030139	endocytic vesicle	ISS
MGI:1096391	Nrxn1	neurexin I	GO:0005783	endoplasmic reticulum	IDA
MGI:1096391	Nrxn1	neurexin I	GO:0045184	establishment of protein localization	IDA
MGI:1096391	Nrxn1	neurexin I	GO:0060076	excitatory synapse	IC
MGI:1096391	Nrxn1	neurexin I	GO:0060076	excitatory synapse	NAS
MGI:1096391	Nrxn1	neurexin I	GO:0046847	filopodium assembly	IMP
MGI:1096391	Nrxn1	neurexin I	GO:0098982	GABA-ergic synapse	IDA
MGI:1096391	Nrxn1	neurexin I	GO:0098982	GABA-ergic synapse	IMP
MGI:1096391	Nrxn1	neurexin I	GO:0098982	GABA-ergic synapse	NAS
MGI:1096391	Nrxn1	neurexin I	GO:0097112	gamma-aminobutyric acid receptor clustering	IDA
MGI:1096391	Nrxn1	neurexin I	GO:0097116	gephyrin clustering involved in postsynaptic density assembly	IDA
MGI:1096391	Nrxn1	neurexin I	GO:0098978	glutamatergic synapse	IDA
MGI:1096391	Nrxn1	neurexin I	GO:0098978	glutamatergic synapse	IEP
MGI:1096391	Nrxn1	neurexin I	GO:0098978	glutamatergic synapse	IMP
MGI:1096391	Nrxn1	neurexin I	GO:0098978	glutamatergic synapse	NAS
MGI:1096391	Nrxn1	neurexin I	GO:0097117	guanylate kinase-associated protein clustering	IDA
MGI:1096391	Nrxn1	neurexin I	GO:0007157	heterophilic cell-cell adhesion via plasma membrane cell adhesion molecules	IDA
MGI:1096391	Nrxn1	neurexin I	GO:0007157	heterophilic cell-cell adhesion via plasma membrane cell adhesion molecules	IGI
MGI:1096391	Nrxn1	neurexin I	GO:0060077	inhibitory synapse	IC
MGI:1096391	Nrxn1	neurexin I	GO:0060077	inhibitory synapse	NAS
MGI:1096391	Nrxn1	neurexin I	GO:0007612	learning	IMP
MGI:1096391	Nrxn1	neurexin I	GO:0007612	learning	ISO
MGI:1096391	Nrxn1	neurexin I	GO:0099558	maintenance of synapse structure	NAS
MGI:1096391	Nrxn1	neurexin I	GO:0046872	metal ion binding	IEA
MGI:1096391	Nrxn1	neurexin I	GO:0051490	negative regulation of filopodium assembly	IDA
MGI:1096391	Nrxn1	neurexin I	GO:0010629	negative regulation of gene expression	ISO
MGI:1096391	Nrxn1	neurexin I	GO:0097118	neuroligin clustering involved in postsynaptic membrane assembly	IDA
MGI:1096391	Nrxn1	neurexin I	GO:0097109	neuroligin family protein binding	IPI
MGI:1096391	Nrxn1	neurexin I	GO:0097109	neuroligin family protein binding	ISO
MGI:1096391	Nrxn1	neurexin I	GO:0031594	neuromuscular junction	NAS
MGI:1096391	Nrxn1	neurexin I	GO:0050885	neuromuscular process controlling balance	IMP
MGI:1096391	Nrxn1	neurexin I	GO:0043025	neuronal cell body	IDA
MGI:1096391	Nrxn1	neurexin I	GO:0007158	neuron cell-cell adhesion	IDA
MGI:1096391	Nrxn1	neurexin I	GO:0007158	neuron cell-cell adhesion	NAS
MGI:1096391	Nrxn1	neurexin I	GO:0042551	neuron maturation	IDA
MGI:1096391	Nrxn1	neurexin I	GO:0031175	neuron projection development	ISO
MGI:1096391	Nrxn1	neurexin I	GO:0048812	neuron projection morphogenesis	NAS
MGI:1096391	Nrxn1	neurexin I	GO:0098984	neuron to neuron synapse	NAS
MGI:1096391	Nrxn1	neurexin I	GO:0007269	neurotransmitter secretion	IGI
MGI:1096391	Nrxn1	neurexin I	GO:0007269	neurotransmitter secretion	TAS
MGI:1096391	Nrxn1	neurexin I	GO:0097114	NMDA glutamate receptor clustering	IDA
MGI:1096391	Nrxn1	neurexin I	GO:0098989	NMDA selective glutamate receptor signaling pathway	IDA
MGI:1096391	Nrxn1	neurexin I	GO:0031965	nuclear membrane	IDA
MGI:1096391	Nrxn1	neurexin I	GO:0005730	nucleolus	IEA
MGI:1096391	Nrxn1	neurexin I	GO:0005730	nucleolus	ISO
MGI:1096391	Nrxn1	neurexin I	GO:0005886	plasma membrane	IC
MGI:1096391	Nrxn1	neurexin I	GO:0005886	plasma membrane	ISO
MGI:1096391	Nrxn1	neurexin I	GO:0005886	plasma membrane	ISS
MGI:1096391	Nrxn1	neurexin I	GO:0005886	plasma membrane	NAS
MGI:1096391	Nrxn1	neurexin I	GO:0070374	positive regulation of ERK1 and ERK2 cascade	ISO
MGI:1096391	Nrxn1	neurexin I	GO:2000463	positive regulation of excitatory postsynaptic potential	IDA
MGI:1096391	Nrxn1	neurexin I	GO:2000463	positive regulation of excitatory postsynaptic potential	IMP
MGI:1096391	Nrxn1	neurexin I	GO:0045743	positive regulation of fibroblast growth factor receptor signaling pathway	ISO
MGI:1096391	Nrxn1	neurexin I	GO:0010628	positive regulation of gene expression	ISO
MGI:1096391	Nrxn1	neurexin I	GO:1900075	positive regulation of neuromuscular synaptic transmission	NAS
MGI:1096391	Nrxn1	neurexin I	GO:0010976	positive regulation of neuron projection development	NAS
MGI:1096391	Nrxn1	neurexin I	GO:0033138	positive regulation of peptidyl-serine phosphorylation	ISO
MGI:1096391	Nrxn1	neurexin I	GO:0051897	positive regulation of phosphatidylinositol 3-kinase/protein kinase B signal transduction	ISO
MGI:1096391	Nrxn1	neurexin I	GO:0010739	positive regulation of protein kinase A signaling	ISO
MGI:1096391	Nrxn1	neurexin I	GO:1900020	positive regulation of protein kinase C activity	ISO
MGI:1096391	Nrxn1	neurexin I	GO:1903078	positive regulation of protein localization to plasma membrane	IDA
MGI:1096391	Nrxn1	neurexin I	GO:0051965	positive regulation of synapse assembly	IGI
MGI:1096391	Nrxn1	neurexin I	GO:0090129	positive regulation of synapse maturation	IDA
MGI:1096391	Nrxn1	neurexin I	GO:0032230	positive regulation of synaptic transmission, GABAergic	NAS
MGI:1096391	Nrxn1	neurexin I	GO:0051968	positive regulation of synaptic transmission, glutamatergic	IDA
MGI:1096391	Nrxn1	neurexin I	GO:0051968	positive regulation of synaptic transmission, glutamatergic	IMP
MGI:1096391	Nrxn1	neurexin I	GO:0051968	positive regulation of synaptic transmission, glutamatergic	NAS
MGI:1096391	Nrxn1	neurexin I	GO:0097119	postsynaptic density protein 95 clustering	IDA
MGI:1096391	Nrxn1	neurexin I	GO:0097104	postsynaptic membrane assembly	IDA
MGI:1096391	Nrxn1	neurexin I	GO:0060134	prepulse inhibition	IMP
MGI:1096391	Nrxn1	neurexin I	GO:0099054	presynapse assembly	IDA
MGI:1096391	Nrxn1	neurexin I	GO:0099054	presynapse assembly	IMP
MGI:1096391	Nrxn1	neurexin I	GO:0099054	presynapse assembly	ISO
MGI:1096391	Nrxn1	neurexin I	GO:0048787	presynaptic active zone membrane	IDA
MGI:1096391	Nrxn1	neurexin I	GO:0048787	presynaptic active zone membrane	IMP
MGI:1096391	Nrxn1	neurexin I	GO:0042734	presynaptic membrane	IDA
MGI:1096391	Nrxn1	neurexin I	GO:0042734	presynaptic membrane	IMP
MGI:1096391	Nrxn1	neurexin I	GO:0097105	presynaptic membrane assembly	IDA
MGI:1096391	Nrxn1	neurexin I	GO:0005515	protein binding	IPI
MGI:1096391	Nrxn1	neurexin I	GO:0098635	protein complex involved in cell-cell adhesion	EXP
MGI:1096391	Nrxn1	neurexin I	GO:0098635	protein complex involved in cell-cell adhesion	ISO
MGI:1096391	Nrxn1	neurexin I	GO:0032991	protein-containing complex	IPI
MGI:1096391	Nrxn1	neurexin I	GO:0090126	protein-containing complex assembly involved in synapse maturation	IDA
MGI:1096391	Nrxn1	neurexin I	GO:0044877	protein-containing complex binding	ISO
MGI:1096391	Nrxn1	neurexin I	GO:0035418	protein localization to synapse	IDA
MGI:1096391	Nrxn1	neurexin I	GO:0097120	receptor localization to synapse	IDA
MGI:1096391	Nrxn1	neurexin I	GO:2000821	regulation of grooming behavior	IMP
MGI:1096391	Nrxn1	neurexin I	GO:0061178	regulation of insulin secretion involved in cellular response to glucose stimulus	IMP
MGI:1096391	Nrxn1	neurexin I	GO:0099151	regulation of postsynaptic density assembly	IDA
MGI:1096391	Nrxn1	neurexin I	GO:0099151	regulation of postsynaptic density assembly	IMP
MGI:1096391	Nrxn1	neurexin I	GO:0099150	regulation of postsynaptic specialization assembly	IDA
MGI:1096391	Nrxn1	neurexin I	GO:0099150	regulation of postsynaptic specialization assembly	IMP
MGI:1096391	Nrxn1	neurexin I	GO:1905606	regulation of presynapse assembly	IDA
MGI:1096391	Nrxn1	neurexin I	GO:1905606	regulation of presynapse assembly	IMP
MGI:1096391	Nrxn1	neurexin I	GO:0098693	regulation of synaptic vesicle cycle	IDA
MGI:1096391	Nrxn1	neurexin I	GO:0098693	regulation of synaptic vesicle cycle	IMP
MGI:1096391	Nrxn1	neurexin I	GO:0098685	Schaffer collateral - CA1 synapse	IDA
MGI:1096391	Nrxn1	neurexin I	GO:0098685	Schaffer collateral - CA1 synapse	IMP
MGI:1096391	Nrxn1	neurexin I	GO:0005102	signaling receptor binding	ISO
MGI:1096391	Nrxn1	neurexin I	GO:0007165	signal transduction	IDA
MGI:1096391	Nrxn1	neurexin I	GO:0007165	signal transduction	ISO
MGI:1096391	Nrxn1	neurexin I	GO:0036057	slit diaphragm	ISO
MGI:1096391	Nrxn1	neurexin I	GO:0035176	social behavior	ISO
MGI:1096391	Nrxn1	neurexin I	GO:0007416	synapse assembly	IDA
MGI:1096391	Nrxn1	neurexin I	GO:0007416	synapse assembly	IGI
MGI:1096391	Nrxn1	neurexin I	GO:0007416	synapse assembly	IMP
MGI:1096391	Nrxn1	neurexin I	GO:0007416	synapse assembly	NAS
MGI:1096391	Nrxn1	neurexin I	GO:0060074	synapse maturation	NAS
MGI:1096391	Nrxn1	neurexin I	GO:0099560	synaptic membrane adhesion	IDA
MGI:1096391	Nrxn1	neurexin I	GO:0099560	synaptic membrane adhesion	IMP
MGI:1096391	Nrxn1	neurexin I	GO:0097091	synaptic vesicle clustering	IDA
MGI:1096391	Nrxn1	neurexin I	GO:0004888	transmembrane signaling receptor activity	IDA
MGI:1096391	Nrxn1	neurexin I	GO:0004888	transmembrane signaling receptor activity	ISO
MGI:1096391	Nrxn1	neurexin I	GO:0098820	trans-synaptic protein complex	IDA
MGI:1096391	Nrxn1	neurexin I	GO:0099550	trans-synaptic signaling, modulating synaptic transmission	IDA
MGI:1096391	Nrxn1	neurexin I	GO:0099550	trans-synaptic signaling, modulating synaptic transmission	IEP
MGI:1096391	Nrxn1	neurexin I	GO:0099550	trans-synaptic signaling, modulating synaptic transmission	IMP
MGI:1096391	Nrxn1	neurexin I	GO:0005105	type 1 fibroblast growth factor receptor binding	ISO
MGI:1096391	Nrxn1	neurexin I	GO:0031982	vesicle	IDA
MGI:1096391	Nrxn1	neurexin I	GO:0006904	vesicle docking involved in exocytosis	ISO
MGI:1096391	Nrxn1	neurexin I	GO:0071625	vocalization behavior	ISO
MGI:1096391	Nrxn1	neurexin I	GO:0042297	vocal learning	ISO
MGI:95454	Etl4	enhancer trap locus 4	GO:0005813	centrosome	ISO
MGI:95454	Etl4	enhancer trap locus 4	GO:0005813	centrosome	ISS
MGI:95454	Etl4	enhancer trap locus 4	GO:0005737	cytoplasm	IBA
MGI:95454	Etl4	enhancer trap locus 4	GO:0005737	cytoplasm	IDA
MGI:95454	Etl4	enhancer trap locus 4	GO:0048706	embryonic skeletal system development	IMP
MGI:95454	Etl4	enhancer trap locus 4	GO:0005515	protein binding	IPI
MGI:88454	Col4a1	collagen, type IV, alpha 1	GO:0005604	basement membrane	IDA
MGI:88454	Col4a1	collagen, type IV, alpha 1	GO:0071711	basement membrane organization	IEA
MGI:88454	Col4a1	collagen, type IV, alpha 1	GO:0071711	basement membrane organization	ISO
MGI:88454	Col4a1	collagen, type IV, alpha 1	GO:0048514	blood vessel morphogenesis	ISO
MGI:88454	Col4a1	collagen, type IV, alpha 1	GO:0007420	brain development	IEA
MGI:88454	Col4a1	collagen, type IV, alpha 1	GO:0007420	brain development	ISO
MGI:88454	Col4a1	collagen, type IV, alpha 1	GO:0001569	branching involved in blood vessel morphogenesis	IEA
MGI:88454	Col4a1	collagen, type IV, alpha 1	GO:0001569	branching involved in blood vessel morphogenesis	ISO
MGI:88454	Col4a1	collagen, type IV, alpha 1	GO:0071230	cellular response to amino acid stimulus	IDA
MGI:88454	Col4a1	collagen, type IV, alpha 1	GO:0038063	collagen-activated tyrosine kinase receptor signaling pathway	IGI
MGI:88454	Col4a1	collagen, type IV, alpha 1	GO:0062023	collagen-containing extracellular matrix	HDA
MGI:88454	Col4a1	collagen, type IV, alpha 1	GO:0062023	collagen-containing extracellular matrix	IBA
MGI:88454	Col4a1	collagen, type IV, alpha 1	GO:0005587	collagen type IV trimer	IDA
MGI:88454	Col4a1	collagen, type IV, alpha 1	GO:0005587	collagen type IV trimer	ISO
MGI:88454	Col4a1	collagen, type IV, alpha 1	GO:0030855	epithelial cell differentiation	IEA
MGI:88454	Col4a1	collagen, type IV, alpha 1	GO:0030198	extracellular matrix organization	IBA
MGI:88454	Col4a1	collagen, type IV, alpha 1	GO:0005201	extracellular matrix structural constituent	ISO
MGI:88454	Col4a1	collagen, type IV, alpha 1	GO:0030020	extracellular matrix structural constituent conferring tensile strength	IBA
MGI:88454	Col4a1	collagen, type IV, alpha 1	GO:0030020	extracellular matrix structural constituent conferring tensile strength	ISO
MGI:88454	Col4a1	collagen, type IV, alpha 1	GO:0030020	extracellular matrix structural constituent conferring tensile strength	RCA
MGI:88454	Col4a1	collagen, type IV, alpha 1	GO:0005615	extracellular space	HDA
MGI:88454	Col4a1	collagen, type IV, alpha 1	GO:0005615	extracellular space	IBA
MGI:88454	Col4a1	collagen, type IV, alpha 1	GO:0007528	neuromuscular junction development	IMP
MGI:88454	Col4a1	collagen, type IV, alpha 1	GO:0048407	platelet-derived growth factor binding	ISO
MGI:88454	Col4a1	collagen, type IV, alpha 1	GO:0061333	renal tubule morphogenesis	IEA
MGI:88454	Col4a1	collagen, type IV, alpha 1	GO:0061333	renal tubule morphogenesis	ISO
MGI:88454	Col4a1	collagen, type IV, alpha 1	GO:0061304	retinal blood vessel morphogenesis	IEA
MGI:88454	Col4a1	collagen, type IV, alpha 1	GO:0061304	retinal blood vessel morphogenesis	ISO
MGI:1926855	Kcnq1ot1	KCNQ1 overlapping transcript 1	GO:1902742	apoptotic process involved in development	IMP
MGI:1926855	Kcnq1ot1	KCNQ1 overlapping transcript 1	GO:0016477	cell migration	IMP
MGI:1926855	Kcnq1ot1	KCNQ1 overlapping transcript 1	GO:0003682	chromatin binding	IDA
MGI:1926855	Kcnq1ot1	KCNQ1 overlapping transcript 1	GO:0010467	gene expression	IMP
MGI:1926855	Kcnq1ot1	KCNQ1 overlapping transcript 1	GO:0071514	genomic imprinting	IDA
MGI:1926855	Kcnq1ot1	KCNQ1 overlapping transcript 1	GO:0071514	genomic imprinting	IMP
MGI:1926855	Kcnq1ot1	KCNQ1 overlapping transcript 1	GO:0035198	miRNA binding	IDA
MGI:1926855	Kcnq1ot1	KCNQ1 overlapping transcript 1	GO:0044027	negative regulation of gene expression via chromosomal CpG island methylation	IDA
MGI:1926855	Kcnq1ot1	KCNQ1 overlapping transcript 1	GO:0044027	negative regulation of gene expression via chromosomal CpG island methylation	IMP
MGI:1926855	Kcnq1ot1	KCNQ1 overlapping transcript 1	GO:0033687	osteoblast proliferation	IMP
MGI:1926855	Kcnq1ot1	KCNQ1 overlapping transcript 1	GO:0005515	protein binding	IPI
MGI:1926855	Kcnq1ot1	KCNQ1 overlapping transcript 1	GO:0044877	protein-containing complex binding	IDA
MGI:1351610	Npas3	neuronal PAS domain protein 3	GO:0003677	DNA binding	IEA
MGI:1351610	Npas3	neuronal PAS domain protein 3	GO:0000981	DNA-binding transcription factor activity, RNA polymerase II-specific	IBA
MGI:1351610	Npas3	neuronal PAS domain protein 3	GO:0007626	locomotory behavior	IMP
MGI:1351610	Npas3	neuronal PAS domain protein 3	GO:0042711	maternal behavior	IGI
MGI:1351610	Npas3	neuronal PAS domain protein 3	GO:0005654	nucleoplasm	ISO
MGI:1351610	Npas3	neuronal PAS domain protein 3	GO:0005634	nucleus	IDA
MGI:1351610	Npas3	neuronal PAS domain protein 3	GO:0005634	nucleus	ISS
MGI:1351610	Npas3	neuronal PAS domain protein 3	GO:0045893	positive regulation of DNA-templated transcription	IDA
MGI:1351610	Npas3	neuronal PAS domain protein 3	GO:0005515	protein binding	IPI
MGI:1351610	Npas3	neuronal PAS domain protein 3	GO:0046982	protein heterodimerization activity	IDA
MGI:1351610	Npas3	neuronal PAS domain protein 3	GO:0006357	regulation of transcription by RNA polymerase II	IBA
MGI:1351610	Npas3	neuronal PAS domain protein 3	GO:0000977	RNA polymerase II transcription regulatory region sequence-specific DNA binding	IBA
MGI:1351610	Npas3	neuronal PAS domain protein 3	GO:0001964	startle response	IGI
MGI:2384747	Erdr1x	erythroid differentiation regulator 1 x	GO:0005575	cellular_component	ND
MGI:2384747	Erdr1x	erythroid differentiation regulator 1 x	GO:0003674	molecular_function	ND
MGI:2384747	Erdr1x	erythroid differentiation regulator 1 x	GO:0030336	negative regulation of cell migration	IDA
MGI:2384747	Erdr1x	erythroid differentiation regulator 1 x	GO:0008285	negative regulation of cell population proliferation	IDA
MGI:2384747	Erdr1x	erythroid differentiation regulator 1 x	GO:0035019	somatic stem cell population maintenance	IDA
MGI:2441950	Adgrl3	adhesion G protein-coupled receptor L3	GO:0007189	adenylate cyclase-activating G protein-coupled receptor signaling pathway	IBA
MGI:2441950	Adgrl3	adhesion G protein-coupled receptor L3	GO:0030424	axon	IBA
MGI:2441950	Adgrl3	adhesion G protein-coupled receptor L3	GO:0030424	axon	IDA
MGI:2441950	Adgrl3	adhesion G protein-coupled receptor L3	GO:0005509	calcium ion binding	IDA
MGI:2441950	Adgrl3	adhesion G protein-coupled receptor L3	GO:0005509	calcium ion binding	ISO
MGI:2441950	Adgrl3	adhesion G protein-coupled receptor L3	GO:0030246	carbohydrate binding	IEA
MGI:2441950	Adgrl3	adhesion G protein-coupled receptor L3	GO:0098742	cell-cell adhesion via plasma-membrane adhesion molecules	IBA
MGI:2441950	Adgrl3	adhesion G protein-coupled receptor L3	GO:0098742	cell-cell adhesion via plasma-membrane adhesion molecules	IMP
MGI:2441950	Adgrl3	adhesion G protein-coupled receptor L3	GO:0098742	cell-cell adhesion via plasma-membrane adhesion molecules	ISO
MGI:2441950	Adgrl3	adhesion G protein-coupled receptor L3	GO:0005911	cell-cell junction	IBA
MGI:2441950	Adgrl3	adhesion G protein-coupled receptor L3	GO:0005911	cell-cell junction	IDA
MGI:2441950	Adgrl3	adhesion G protein-coupled receptor L3	GO:0007166	cell surface receptor signaling pathway	IEA
MGI:2441950	Adgrl3	adhesion G protein-coupled receptor L3	GO:0098978	glutamatergic synapse	IBA
MGI:2441950	Adgrl3	adhesion G protein-coupled receptor L3	GO:0098978	glutamatergic synapse	IDA
MGI:2441950	Adgrl3	adhesion G protein-coupled receptor L3	GO:0098978	glutamatergic synapse	IMP
MGI:2441950	Adgrl3	adhesion G protein-coupled receptor L3	GO:0004930	G protein-coupled receptor activity	IBA
MGI:2441950	Adgrl3	adhesion G protein-coupled receptor L3	GO:0004930	G protein-coupled receptor activity	IEA
MGI:2441950	Adgrl3	adhesion G protein-coupled receptor L3	GO:0007186	G protein-coupled receptor signaling pathway	IEA
MGI:2441950	Adgrl3	adhesion G protein-coupled receptor L3	GO:0031987	locomotion involved in locomotory behavior	IMP
MGI:2441950	Adgrl3	adhesion G protein-coupled receptor L3	GO:0098880	maintenance of postsynaptic specialization structure	IDA
MGI:2441950	Adgrl3	adhesion G protein-coupled receptor L3	GO:0098880	maintenance of postsynaptic specialization structure	IMP
MGI:2441950	Adgrl3	adhesion G protein-coupled receptor L3	GO:0001764	neuron migration	IMP
MGI:2441950	Adgrl3	adhesion G protein-coupled receptor L3	GO:0005886	plasma membrane	IBA
MGI:2441950	Adgrl3	adhesion G protein-coupled receptor L3	GO:0005886	plasma membrane	IDA
MGI:2441950	Adgrl3	adhesion G protein-coupled receptor L3	GO:0005886	plasma membrane	ISO
MGI:2441950	Adgrl3	adhesion G protein-coupled receptor L3	GO:0051965	positive regulation of synapse assembly	IDA
MGI:2441950	Adgrl3	adhesion G protein-coupled receptor L3	GO:0045211	postsynaptic membrane	IDA
MGI:2441950	Adgrl3	adhesion G protein-coupled receptor L3	GO:0045211	postsynaptic membrane	IMP
MGI:2441950	Adgrl3	adhesion G protein-coupled receptor L3	GO:0005515	protein binding	IPI
MGI:2441950	Adgrl3	adhesion G protein-coupled receptor L3	GO:0042220	response to cocaine	IMP
MGI:2441950	Adgrl3	adhesion G protein-coupled receptor L3	GO:0098685	Schaffer collateral - CA1 synapse	IDA
MGI:2441950	Adgrl3	adhesion G protein-coupled receptor L3	GO:0098685	Schaffer collateral - CA1 synapse	IMP
MGI:2441950	Adgrl3	adhesion G protein-coupled receptor L3	GO:0007416	synapse assembly	IBA
MGI:2441950	Adgrl3	adhesion G protein-coupled receptor L3	GO:0007416	synapse assembly	IDA
MGI:2441950	Adgrl3	adhesion G protein-coupled receptor L3	GO:0007416	synapse assembly	IMP
MGI:2674130	Cnksr3	Cnksr family member 3	GO:0016324	apical plasma membrane	IEA
MGI:2674130	Cnksr3	Cnksr family member 3	GO:0005737	cytoplasm	IEA
MGI:2674130	Cnksr3	Cnksr family member 3	GO:0003674	molecular_function	ND
MGI:2674130	Cnksr3	Cnksr family member 3	GO:0070373	negative regulation of ERK1 and ERK2 cascade	IMP
MGI:2674130	Cnksr3	Cnksr family member 3	GO:0033137	negative regulation of peptidyl-serine phosphorylation	IMP
MGI:2674130	Cnksr3	Cnksr family member 3	GO:2000651	positive regulation of sodium ion transmembrane transporter activity	IMP
MGI:2674130	Cnksr3	Cnksr family member 3	GO:0010765	positive regulation of sodium ion transport	IMP
MGI:1203522	Magi1	membrane associated guanylate kinase, WW and PDZ domain containing 1	GO:0005912	adherens junction	IDA
MGI:1203522	Magi1	membrane associated guanylate kinase, WW and PDZ domain containing 1	GO:0051393	alpha-actinin binding	IEA
MGI:1203522	Magi1	membrane associated guanylate kinase, WW and PDZ domain containing 1	GO:0051393	alpha-actinin binding	ISO
MGI:1203522	Magi1	membrane associated guanylate kinase, WW and PDZ domain containing 1	GO:0005524	ATP binding	IEA
MGI:1203522	Magi1	membrane associated guanylate kinase, WW and PDZ domain containing 1	GO:0005923	bicellular tight junction	IEA
MGI:1203522	Magi1	membrane associated guanylate kinase, WW and PDZ domain containing 1	GO:0005911	cell-cell junction	IBA
MGI:1203522	Magi1	membrane associated guanylate kinase, WW and PDZ domain containing 1	GO:0005911	cell-cell junction	ISO
MGI:1203522	Magi1	membrane associated guanylate kinase, WW and PDZ domain containing 1	GO:0030054	cell junction	ISO
MGI:1203522	Magi1	membrane associated guanylate kinase, WW and PDZ domain containing 1	GO:0071944	cell periphery	ISO
MGI:1203522	Magi1	membrane associated guanylate kinase, WW and PDZ domain containing 1	GO:0042995	cell projection	IEA
MGI:1203522	Magi1	membrane associated guanylate kinase, WW and PDZ domain containing 1	GO:0042995	cell projection	ISO
MGI:1203522	Magi1	membrane associated guanylate kinase, WW and PDZ domain containing 1	GO:0005737	cytoplasm	IBA
MGI:1203522	Magi1	membrane associated guanylate kinase, WW and PDZ domain containing 1	GO:0005737	cytoplasm	IDA
MGI:1203522	Magi1	membrane associated guanylate kinase, WW and PDZ domain containing 1	GO:0005737	cytoplasm	ISO
MGI:1203522	Magi1	membrane associated guanylate kinase, WW and PDZ domain containing 1	GO:0001886	endothelial cell morphogenesis	IMP
MGI:1203522	Magi1	membrane associated guanylate kinase, WW and PDZ domain containing 1	GO:0016020	membrane	IDA
MGI:1203522	Magi1	membrane associated guanylate kinase, WW and PDZ domain containing 1	GO:0005730	nucleolus	IEA
MGI:1203522	Magi1	membrane associated guanylate kinase, WW and PDZ domain containing 1	GO:0005730	nucleolus	ISO
MGI:1203522	Magi1	membrane associated guanylate kinase, WW and PDZ domain containing 1	GO:0005654	nucleoplasm	IEA
MGI:1203522	Magi1	membrane associated guanylate kinase, WW and PDZ domain containing 1	GO:0005654	nucleoplasm	ISO
MGI:1203522	Magi1	membrane associated guanylate kinase, WW and PDZ domain containing 1	GO:0005634	nucleus	IDA
MGI:1203522	Magi1	membrane associated guanylate kinase, WW and PDZ domain containing 1	GO:0005886	plasma membrane	IEA
MGI:1203522	Magi1	membrane associated guanylate kinase, WW and PDZ domain containing 1	GO:0005886	plasma membrane	ISO
MGI:1203522	Magi1	membrane associated guanylate kinase, WW and PDZ domain containing 1	GO:0022409	positive regulation of cell-cell adhesion	IEA
MGI:1203522	Magi1	membrane associated guanylate kinase, WW and PDZ domain containing 1	GO:0022409	positive regulation of cell-cell adhesion	ISO
MGI:1203522	Magi1	membrane associated guanylate kinase, WW and PDZ domain containing 1	GO:0005515	protein binding	IPI
MGI:1203522	Magi1	membrane associated guanylate kinase, WW and PDZ domain containing 1	GO:0007165	signal transduction	IBA
MGI:1921303	Grip1	glutamate receptor interacting protein 1	GO:1990416	cellular response to brain-derived neurotrophic factor stimulus	ISO
MGI:1921303	Grip1	glutamate receptor interacting protein 1	GO:1904628	cellular response to phorbol 13-acetate 12-myristate	ISO
MGI:1921303	Grip1	glutamate receptor interacting protein 1	GO:0031410	cytoplasmic vesicle	IEA
MGI:1921303	Grip1	glutamate receptor interacting protein 1	GO:0030425	dendrite	IDA
MGI:1921303	Grip1	glutamate receptor interacting protein 1	GO:0030425	dendrite	IEA
MGI:1921303	Grip1	glutamate receptor interacting protein 1	GO:0030425	dendrite	ISO
MGI:1921303	Grip1	glutamate receptor interacting protein 1	GO:0140059	dendrite arborization	ISO
MGI:1921303	Grip1	glutamate receptor interacting protein 1	GO:0043198	dendritic shaft	ISO
MGI:1921303	Grip1	glutamate receptor interacting protein 1	GO:0043197	dendritic spine	ISO
MGI:1921303	Grip1	glutamate receptor interacting protein 1	GO:0044327	dendritic spine head	ISO
MGI:1921303	Grip1	glutamate receptor interacting protein 1	GO:0044326	dendritic spine neck	ISO
MGI:1921303	Grip1	glutamate receptor interacting protein 1	GO:0005789	endoplasmic reticulum membrane	IEA
MGI:1921303	Grip1	glutamate receptor interacting protein 1	GO:0000145	exocyst	ISO
MGI:1921303	Grip1	glutamate receptor interacting protein 1	GO:0098982	GABA-ergic synapse	ISO
MGI:1921303	Grip1	glutamate receptor interacting protein 1	GO:0098978	glutamatergic synapse	IDA
MGI:1921303	Grip1	glutamate receptor interacting protein 1	GO:0098978	glutamatergic synapse	IEP
MGI:1921303	Grip1	glutamate receptor interacting protein 1	GO:0098978	glutamatergic synapse	IMP
MGI:1921303	Grip1	glutamate receptor interacting protein 1	GO:0098978	glutamatergic synapse	ISO
MGI:1921303	Grip1	glutamate receptor interacting protein 1	GO:0051020	GTPase binding	ISO
MGI:1921303	Grip1	glutamate receptor interacting protein 1	GO:0035255	ionotropic glutamate receptor binding	ISO
MGI:1921303	Grip1	glutamate receptor interacting protein 1	GO:0045121	membrane raft	IDA
MGI:1921303	Grip1	glutamate receptor interacting protein 1	GO:0005874	microtubule	ISO
MGI:1921303	Grip1	glutamate receptor interacting protein 1	GO:0007399	nervous system development	ISO
MGI:1921303	Grip1	glutamate receptor interacting protein 1	GO:0043025	neuronal cell body	ISO
MGI:1921303	Grip1	glutamate receptor interacting protein 1	GO:0043005	neuron projection	IDA
MGI:1921303	Grip1	glutamate receptor interacting protein 1	GO:0098887	neurotransmitter receptor transport, endosome to postsynaptic membrane	IBA
MGI:1921303	Grip1	glutamate receptor interacting protein 1	GO:0098887	neurotransmitter receptor transport, endosome to postsynaptic membrane	IDA
MGI:1921303	Grip1	glutamate receptor interacting protein 1	GO:0098887	neurotransmitter receptor transport, endosome to postsynaptic membrane	IEP
MGI:1921303	Grip1	glutamate receptor interacting protein 1	GO:0098887	neurotransmitter receptor transport, endosome to postsynaptic membrane	IMP
MGI:1921303	Grip1	glutamate receptor interacting protein 1	GO:0030165	PDZ domain binding	ISO
MGI:1921303	Grip1	glutamate receptor interacting protein 1	GO:0043204	perikaryon	IEA
MGI:1921303	Grip1	glutamate receptor interacting protein 1	GO:0048471	perinuclear region of cytoplasm	ISO
MGI:1921303	Grip1	glutamate receptor interacting protein 1	GO:0005886	plasma membrane	IDA
MGI:1921303	Grip1	glutamate receptor interacting protein 1	GO:0050775	positive regulation of dendrite morphogenesis	ISO
MGI:1921303	Grip1	glutamate receptor interacting protein 1	GO:0150012	positive regulation of neuron projection arborization	ISO
MGI:1921303	Grip1	glutamate receptor interacting protein 1	GO:1903078	positive regulation of protein localization to plasma membrane	ISO
MGI:1921303	Grip1	glutamate receptor interacting protein 1	GO:0098794	postsynapse	ISO
MGI:1921303	Grip1	glutamate receptor interacting protein 1	GO:0014069	postsynaptic density	IEA
MGI:1921303	Grip1	glutamate receptor interacting protein 1	GO:0014069	postsynaptic density	ISO
MGI:1921303	Grip1	glutamate receptor interacting protein 1	GO:0045211	postsynaptic membrane	IEA
MGI:1921303	Grip1	glutamate receptor interacting protein 1	GO:0045211	postsynaptic membrane	ISO
MGI:1921303	Grip1	glutamate receptor interacting protein 1	GO:0098793	presynapse	ISO
MGI:1921303	Grip1	glutamate receptor interacting protein 1	GO:0048786	presynaptic active zone	ISO
MGI:1921303	Grip1	glutamate receptor interacting protein 1	GO:0042734	presynaptic membrane	ISO
MGI:1921303	Grip1	glutamate receptor interacting protein 1	GO:0005515	protein binding	IPI
MGI:1921303	Grip1	glutamate receptor interacting protein 1	GO:0044877	protein-containing complex binding	ISO
MGI:1921303	Grip1	glutamate receptor interacting protein 1	GO:0008104	protein localization	IMP
MGI:1921303	Grip1	glutamate receptor interacting protein 1	GO:1990635	proximal dendrite	ISO
MGI:1921303	Grip1	glutamate receptor interacting protein 1	GO:0055037	recycling endosome	IMP
MGI:1921303	Grip1	glutamate receptor interacting protein 1	GO:0055037	recycling endosome	ISO
MGI:1921303	Grip1	glutamate receptor interacting protein 1	GO:0150092	regulation of synaptic scaling	ISO
MGI:1921303	Grip1	glutamate receptor interacting protein 1	GO:0005102	signaling receptor binding	ISO
MGI:1921303	Grip1	glutamate receptor interacting protein 1	GO:0106033	spine synapse	ISO
MGI:1921303	Grip1	glutamate receptor interacting protein 1	GO:0043083	synaptic cleft	ISO
MGI:1921303	Grip1	glutamate receptor interacting protein 1	GO:0097060	synaptic membrane	ISO
MGI:1921303	Grip1	glutamate receptor interacting protein 1	GO:0043195	terminal bouton	ISO
MGI:1921303	Grip1	glutamate receptor interacting protein 1	GO:0099003	vesicle-mediated transport in synapse	IDA
MGI:1921303	Grip1	glutamate receptor interacting protein 1	GO:0099003	vesicle-mediated transport in synapse	IEP
MGI:1921303	Grip1	glutamate receptor interacting protein 1	GO:0099003	vesicle-mediated transport in synapse	IMP
MGI:1929094	Lgals12	lectin, galactose binding, soluble 12	GO:0005737	cytoplasm	IBA
MGI:1929094	Lgals12	lectin, galactose binding, soluble 12	GO:0097193	intrinsic apoptotic signaling pathway	IBA
MGI:1929094	Lgals12	lectin, galactose binding, soluble 12	GO:0097193	intrinsic apoptotic signaling pathway	ISO
MGI:1929094	Lgals12	lectin, galactose binding, soluble 12	GO:0030395	lactose binding	IBA
MGI:1929094	Lgals12	lectin, galactose binding, soluble 12	GO:0030395	lactose binding	ISO
MGI:1929094	Lgals12	lectin, galactose binding, soluble 12	GO:0005739	mitochondrion	IDA
MGI:1929094	Lgals12	lectin, galactose binding, soluble 12	GO:0005634	nucleus	IDA
MGI:1276533	Ncoa2	nuclear receptor coactivator 2	GO:0017162	aryl hydrocarbon receptor binding	IEA
MGI:1276533	Ncoa2	nuclear receptor coactivator 2	GO:0017162	aryl hydrocarbon receptor binding	ISO
MGI:1276533	Ncoa2	nuclear receptor coactivator 2	GO:0032870	cellular response to hormone stimulus	IBA
MGI:1276533	Ncoa2	nuclear receptor coactivator 2	GO:1904017	cellular response to Thyroglobulin triiodothyronine	IDA
MGI:1276533	Ncoa2	nuclear receptor coactivator 2	GO:0003682	chromatin binding	IDA
MGI:1276533	Ncoa2	nuclear receptor coactivator 2	GO:0032922	circadian regulation of gene expression	IMP
MGI:1276533	Ncoa2	nuclear receptor coactivator 2	GO:0007623	circadian rhythm	IEP
MGI:1276533	Ncoa2	nuclear receptor coactivator 2	GO:0005737	cytoplasm	IDA
MGI:1276533	Ncoa2	nuclear receptor coactivator 2	GO:0043197	dendritic spine	ISO
MGI:1276533	Ncoa2	nuclear receptor coactivator 2	GO:0070182	DNA polymerase binding	ISO
MGI:1276533	Ncoa2	nuclear receptor coactivator 2	GO:0045475	locomotor rhythm	IMP
MGI:1276533	Ncoa2	nuclear receptor coactivator 2	GO:0042789	mRNA transcription by RNA polymerase II	ISS
MGI:1276533	Ncoa2	nuclear receptor coactivator 2	GO:0042789	mRNA transcription by RNA polymerase II	NAS
MGI:1276533	Ncoa2	nuclear receptor coactivator 2	GO:0045892	negative regulation of DNA-templated transcription	IDA
MGI:1276533	Ncoa2	nuclear receptor coactivator 2	GO:0000122	negative regulation of transcription by RNA polymerase II	IDA
MGI:1276533	Ncoa2	nuclear receptor coactivator 2	GO:0016604	nuclear body	IEA
MGI:1276533	Ncoa2	nuclear receptor coactivator 2	GO:0016604	nuclear body	ISO
MGI:1276533	Ncoa2	nuclear receptor coactivator 2	GO:0030331	nuclear estrogen receptor binding	ISO
MGI:1276533	Ncoa2	nuclear receptor coactivator 2	GO:0035259	nuclear glucocorticoid receptor binding	ISO
MGI:1276533	Ncoa2	nuclear receptor coactivator 2	GO:0016922	nuclear receptor binding	IBA
MGI:1276533	Ncoa2	nuclear receptor coactivator 2	GO:0016922	nuclear receptor binding	IEA
MGI:1276533	Ncoa2	nuclear receptor coactivator 2	GO:0016922	nuclear receptor binding	ISO
MGI:1276533	Ncoa2	nuclear receptor coactivator 2	GO:0042974	nuclear retinoic acid receptor binding	ISO
MGI:1276533	Ncoa2	nuclear receptor coactivator 2	GO:0046965	nuclear retinoid X receptor binding	ISO
MGI:1276533	Ncoa2	nuclear receptor coactivator 2	GO:0046966	nuclear thyroid hormone receptor binding	ISO
MGI:1276533	Ncoa2	nuclear receptor coactivator 2	GO:0005654	nucleoplasm	ISO
MGI:1276533	Ncoa2	nuclear receptor coactivator 2	GO:0005634	nucleus	IBA
MGI:1276533	Ncoa2	nuclear receptor coactivator 2	GO:0005634	nucleus	IDA
MGI:1276533	Ncoa2	nuclear receptor coactivator 2	GO:0035357	peroxisome proliferator activated receptor signaling pathway	NAS
MGI:1276533	Ncoa2	nuclear receptor coactivator 2	GO:1904179	positive regulation of adipose tissue development	NAS
MGI:1276533	Ncoa2	nuclear receptor coactivator 2	GO:0045925	positive regulation of female receptivity	ISO
MGI:1276533	Ncoa2	nuclear receptor coactivator 2	GO:2000324	positive regulation of nuclear receptor-mediated glucocorticoid signaling pathway	ISO
MGI:1276533	Ncoa2	nuclear receptor coactivator 2	GO:0045944	positive regulation of transcription by RNA polymerase II	IBA
MGI:1276533	Ncoa2	nuclear receptor coactivator 2	GO:0045944	positive regulation of transcription by RNA polymerase II	IGI
MGI:1276533	Ncoa2	nuclear receptor coactivator 2	GO:0045944	positive regulation of transcription by RNA polymerase II	ISO
MGI:1276533	Ncoa2	nuclear receptor coactivator 2	GO:0045944	positive regulation of transcription by RNA polymerase II	ISS
MGI:1276533	Ncoa2	nuclear receptor coactivator 2	GO:0005515	protein binding	IPI
MGI:1276533	Ncoa2	nuclear receptor coactivator 2	GO:0032991	protein-containing complex	ISO
MGI:1276533	Ncoa2	nuclear receptor coactivator 2	GO:0044877	protein-containing complex binding	ISO
MGI:1276533	Ncoa2	nuclear receptor coactivator 2	GO:0046983	protein dimerization activity	IEA
MGI:1276533	Ncoa2	nuclear receptor coactivator 2	GO:0019904	protein domain specific binding	IEA
MGI:1276533	Ncoa2	nuclear receptor coactivator 2	GO:0019904	protein domain specific binding	ISO
MGI:1276533	Ncoa2	nuclear receptor coactivator 2	GO:1900076	regulation of cellular response to insulin stimulus	NAS
MGI:1276533	Ncoa2	nuclear receptor coactivator 2	GO:0006355	regulation of DNA-templated transcription	IDA
MGI:1276533	Ncoa2	nuclear receptor coactivator 2	GO:0010468	regulation of gene expression	IMP
MGI:1276533	Ncoa2	nuclear receptor coactivator 2	GO:0010906	regulation of glucose metabolic process	IMP
MGI:1276533	Ncoa2	nuclear receptor coactivator 2	GO:0019216	regulation of lipid metabolic process	IDA
MGI:1276533	Ncoa2	nuclear receptor coactivator 2	GO:0032570	response to progesterone	IMP
MGI:1276533	Ncoa2	nuclear receptor coactivator 2	GO:0000978	RNA polymerase II cis-regulatory region sequence-specific DNA binding	IDA
MGI:1276533	Ncoa2	nuclear receptor coactivator 2	GO:0001162	RNA polymerase II intronic transcription regulatory region sequence-specific DNA binding	IDA
MGI:1276533	Ncoa2	nuclear receptor coactivator 2	GO:0061629	RNA polymerase II-specific DNA-binding transcription factor binding	IPI
MGI:1276533	Ncoa2	nuclear receptor coactivator 2	GO:0090575	RNA polymerase II transcription regulator complex	ISO
MGI:1276533	Ncoa2	nuclear receptor coactivator 2	GO:0090575	RNA polymerase II transcription regulator complex	ISS
MGI:1276533	Ncoa2	nuclear receptor coactivator 2	GO:0090575	RNA polymerase II transcription regulator complex	NAS
MGI:1276533	Ncoa2	nuclear receptor coactivator 2	GO:0005102	signaling receptor binding	IDA
MGI:1276533	Ncoa2	nuclear receptor coactivator 2	GO:0003713	transcription coactivator activity	IBA
MGI:1276533	Ncoa2	nuclear receptor coactivator 2	GO:0003713	transcription coactivator activity	IDA
MGI:1276533	Ncoa2	nuclear receptor coactivator 2	GO:0003713	transcription coactivator activity	IGI
MGI:1276533	Ncoa2	nuclear receptor coactivator 2	GO:0003713	transcription coactivator activity	ISO
MGI:1276533	Ncoa2	nuclear receptor coactivator 2	GO:0005667	transcription regulator complex	IPI
MGI:1276533	Ncoa2	nuclear receptor coactivator 2	GO:0005667	transcription regulator complex	ISO
MGI:1261760	Lsamp	limbic system-associated membrane protein	GO:0007155	cell adhesion	IEA
MGI:1261760	Lsamp	limbic system-associated membrane protein	GO:0005829	cytosol	IEA
MGI:1261760	Lsamp	limbic system-associated membrane protein	GO:0005829	cytosol	ISO
MGI:1261760	Lsamp	limbic system-associated membrane protein	GO:0035641	locomotory exploration behavior	IMP
MGI:1261760	Lsamp	limbic system-associated membrane protein	GO:0005886	plasma membrane	IEA
MGI:1261760	Lsamp	limbic system-associated membrane protein	GO:0098552	side of membrane	IEA
MGI:2389461	Maml3	mastermind like transcriptional coactivator 3	GO:0007219	Notch signaling pathway	ISO
MGI:2389461	Maml3	mastermind like transcriptional coactivator 3	GO:0016607	nuclear speck	ISO
MGI:2389461	Maml3	mastermind like transcriptional coactivator 3	GO:0005654	nucleoplasm	IBA
MGI:2389461	Maml3	mastermind like transcriptional coactivator 3	GO:0005634	nucleus	ISO
MGI:2389461	Maml3	mastermind like transcriptional coactivator 3	GO:0045944	positive regulation of transcription by RNA polymerase II	ISO
MGI:2389461	Maml3	mastermind like transcriptional coactivator 3	GO:0007221	positive regulation of transcription of Notch receptor target	IBA
MGI:2389461	Maml3	mastermind like transcriptional coactivator 3	GO:0003713	transcription coactivator activity	IBA
MGI:2389461	Maml3	mastermind like transcriptional coactivator 3	GO:0003713	transcription coactivator activity	ISO
MGI:1098693	Tet1	tet methylcytosine dioxygenase 1	GO:0070579	5-methylcytosine dioxygenase activity	IBA
MGI:1098693	Tet1	tet methylcytosine dioxygenase 1	GO:0070579	5-methylcytosine dioxygenase activity	IDA
MGI:1098693	Tet1	tet methylcytosine dioxygenase 1	GO:0070579	5-methylcytosine dioxygenase activity	ISO
MGI:1098693	Tet1	tet methylcytosine dioxygenase 1	GO:0070579	5-methylcytosine dioxygenase activity	ISS
MGI:1098693	Tet1	tet methylcytosine dioxygenase 1	GO:0034614	cellular response to reactive oxygen species	IEA
MGI:1098693	Tet1	tet methylcytosine dioxygenase 1	GO:0034614	cellular response to reactive oxygen species	ISO
MGI:1098693	Tet1	tet methylcytosine dioxygenase 1	GO:0006338	chromatin remodeling	ISO
MGI:1098693	Tet1	tet methylcytosine dioxygenase 1	GO:0006338	chromatin remodeling	ISS
MGI:1098693	Tet1	tet methylcytosine dioxygenase 1	GO:0141167	chromosomal 5-methylcytosine DNA demethylation, oxidation pathway	IEA
MGI:1098693	Tet1	tet methylcytosine dioxygenase 1	GO:0048813	dendrite morphogenesis	IMP
MGI:1098693	Tet1	tet methylcytosine dioxygenase 1	GO:0003677	DNA binding	ISO
MGI:1098693	Tet1	tet methylcytosine dioxygenase 1	GO:0003677	DNA binding	ISS
MGI:1098693	Tet1	tet methylcytosine dioxygenase 1	GO:0044727	epigenetic programing of male pronucleus	IMP
MGI:1098693	Tet1	tet methylcytosine dioxygenase 1	GO:0001826	inner cell mass cell differentiation	IMP
MGI:1098693	Tet1	tet methylcytosine dioxygenase 1	GO:0005506	iron ion binding	ISO
MGI:1098693	Tet1	tet methylcytosine dioxygenase 1	GO:0005506	iron ion binding	ISS
MGI:1098693	Tet1	tet methylcytosine dioxygenase 1	GO:0008327	methyl-CpG binding	ISO
MGI:1098693	Tet1	tet methylcytosine dioxygenase 1	GO:0008327	methyl-CpG binding	ISS
MGI:1098693	Tet1	tet methylcytosine dioxygenase 1	GO:0030336	negative regulation of cell migration	NAS
MGI:1098693	Tet1	tet methylcytosine dioxygenase 1	GO:1902455	negative regulation of stem cell population maintenance	NAS
MGI:1098693	Tet1	tet methylcytosine dioxygenase 1	GO:0000122	negative regulation of transcription by RNA polymerase II	NAS
MGI:1098693	Tet1	tet methylcytosine dioxygenase 1	GO:0030512	negative regulation of transforming growth factor beta receptor signaling pathway	NAS
MGI:1098693	Tet1	tet methylcytosine dioxygenase 1	GO:0005634	nucleus	IBA
MGI:1098693	Tet1	tet methylcytosine dioxygenase 1	GO:0005634	nucleus	IDA
MGI:1098693	Tet1	tet methylcytosine dioxygenase 1	GO:0005634	nucleus	NAS
MGI:1098693	Tet1	tet methylcytosine dioxygenase 1	GO:0044029	positive regulation of gene expression via chromosomal CpG island demethylation	IDA
MGI:1098693	Tet1	tet methylcytosine dioxygenase 1	GO:0044029	positive regulation of gene expression via chromosomal CpG island demethylation	IGI
MGI:1098693	Tet1	tet methylcytosine dioxygenase 1	GO:0044029	positive regulation of gene expression via chromosomal CpG island demethylation	IMP
MGI:1098693	Tet1	tet methylcytosine dioxygenase 1	GO:0044029	positive regulation of gene expression via chromosomal CpG island demethylation	ISO
MGI:1098693	Tet1	tet methylcytosine dioxygenase 1	GO:1902459	positive regulation of stem cell population maintenance	NAS
MGI:1098693	Tet1	tet methylcytosine dioxygenase 1	GO:0045944	positive regulation of transcription by RNA polymerase II	IBA
MGI:1098693	Tet1	tet methylcytosine dioxygenase 1	GO:0045944	positive regulation of transcription by RNA polymerase II	IMP
MGI:1098693	Tet1	tet methylcytosine dioxygenase 1	GO:0045944	positive regulation of transcription by RNA polymerase II	ISO
MGI:1098693	Tet1	tet methylcytosine dioxygenase 1	GO:0005515	protein binding	IPI
MGI:1098693	Tet1	tet methylcytosine dioxygenase 1	GO:0006493	protein O-linked glycosylation	IMP
MGI:1098693	Tet1	tet methylcytosine dioxygenase 1	GO:0000978	RNA polymerase II cis-regulatory region sequence-specific DNA binding	IDA
MGI:1098693	Tet1	tet methylcytosine dioxygenase 1	GO:0000978	RNA polymerase II cis-regulatory region sequence-specific DNA binding	ISO
MGI:1098693	Tet1	tet methylcytosine dioxygenase 1	GO:0070822	Sin3-type complex	NAS
MGI:1098693	Tet1	tet methylcytosine dioxygenase 1	GO:0019827	stem cell population maintenance	IMP
MGI:1098693	Tet1	tet methylcytosine dioxygenase 1	GO:0008270	zinc ion binding	ISO
MGI:1098693	Tet1	tet methylcytosine dioxygenase 1	GO:0008270	zinc ion binding	ISS
MGI:1306801	Pcdh9	protocadherin 9	GO:0007155	cell adhesion	IBA
MGI:1306801	Pcdh9	protocadherin 9	GO:0044291	cell-cell contact zone	IDA
MGI:1306801	Pcdh9	protocadherin 9	GO:0030426	growth cone	IDA
MGI:1306801	Pcdh9	protocadherin 9	GO:0005886	plasma membrane	IBA
MGI:1306801	Pcdh9	protocadherin 9	GO:0005886	plasma membrane	ISS
MGI:1306801	Pcdh9	protocadherin 9	GO:0005515	protein binding	IPI
Note: results from https://www.informatics.jax.org/batch/summary
